# Supplementary material for: Macrophage-Conditioned Media Promotes Adipocyte Cancer Association, Which in Turn Stimulates Breast Cancer Proliferation and Migration
Source: Biomolecules. 2022 Nov 26;12(12):1757. doi: 10.3390/biom12121757 (PMC9775594; doi:10.3390/biom12121757)
Supplement: Supplementary file 1 [file biomolecules-12-01757-s001.zip]

Archive with 1 entries (1 files):
- biomolecules-2010934-supplementary.pdf
